# Supplementary material for: The Effect of Simvastatin on Gut Microbiota and Lipid Metabolism in Hyperlipidemic Rats Induced by a High-Fat Diet
Source: Front Pharmacol. 2020 Apr 29;11:522. doi: 10.3389/fphar.2020.00522 (PMC7201051; doi:10.3389/fphar.2020.00522)
Supplement: Supplementary file 2 [file DataSheet_2.xlsx]

## Sheet: HFD_Sim VS HFD
id	met	SIM1_5neg.SIM1_5	SIM2_2neg.SIM2_2	SIM2_1neg.SIM2_1	SIM2_5neg.SIM2_5	SIM1_3neg.SIM1_3	SIM1_1neg.SIM1_1	SIM1_2neg.SIM1_2	SIM1_4neg.SIM1_4	HFD2_2neg.HFD2_2	HFD2_5neg.HFD2_5	HFD2_3neg.HFD2_3	HFD2_4neg.HFD2_4	HFD2_1neg.HFD2_1	HFD1_2neg.HFD1_2	HFD1_1neg.HFD1_1	HFD1_3neg.HFD1_3
10367	Glycolithocholic acid	0.00675734	0.00427039	0.00354057	0.00437309	0.0301346	0.0290488	0.0215832	0.00833834	0.0769117	0.0106568	0.0448861	0.0350473	0.0679957	0.0796325	0.0250353	0.00616391
1673	N-Acetyl-L-aspartic acid	0.174284	0.248825	0.243639	0.17046	0.206704	0.260574	0.231887	0.196173	0.217774	0.178926	0.169352	0.165328	0.167064	0.16139	0.193843	0.162906
1702	Allantoate/Allantoic acid	0.013265	0.0188198	0.0182258	0.0107993	0.0140561	0.0190677	0.0146082	0.0128537	0.0148008	0.0158801	0.0115483	0.0110028	0.011074	0.0119132	0.0120699	0.00947777
734	Hypoxanthine	20.1816	27.4475	26.8305	21.8163	21.7151	23.1963	28.3053	25.0483	24.2239	23.6562	16.7657	20.3862	22.1752	18.7232	14.878	19.7413
5742	Sepiapterin	0.00727925	0.015723	0.0174214	0.0129787	0.0125591	0.0132008	0.0125351	0.0136753	0.0125878	0.00668017	0.00830666	0.0105612	0.00837376	0.00962792	0.00549907	0.0084604
15167	Arachidonic Acid (peroxide free)	2.75524	3.45444	2.53405	2.58935	2.39983	2.49771	2.44703	2.39954	3.19896	1.50844	1.23355	1.95401	1.46468	1.33558	1.33569	1.09875
990	L-Methionine	0.212488	0.245768	0.227451	0.187245	0.22646	0.261704	0.271263	0.234008	0.246772	0.203654	0.190567	0.193064	0.179195	0.151746	0.163315	0.196311
1431	L-Phenylalanine	1.27731	2.14914	1.38514	1.50468	1.5038	1.96015	2.06339	1.5109	1.77481	1.43716	1.23963	1.34418	1.17089	1.12993	1.05998	1.38606
2889	Pantothenate	0.486928	1.6727	1.08008	0.838771	1.25385	1.59904	1.52769	1.37366	1.40648	0.922858	0.670383	0.871618	0.797019	0.488259	0.51086	0.731671
1042	Xanthine	8.97049	14.0016	10.5192	8.26124	11.5434	11.2225	10.6486	11.7891	10.3409	10.0216	8.80159	8.97117	7.6982	8.10922	7.65128	8.74504
385	L-Proline	0.603394	0.944869	0.70983	0.596574	0.723514	0.798152	0.834977	0.705783	0.77342	0.575044	0.495958	0.654486	0.532404	0.545244	0.451227	0.50625
457	L-Threonine	0.222327	0.28922	0.233988	0.195406	0.231334	0.250718	0.2518	0.227255	0.258536	0.202133	0.195183	0.229995	0.173256	0.199517	0.169457	0.214839
7734	Acetylvalerenolic acid	0.0186222	0.0547451	0.056911	0.0498803	0.0649276	0.108741	0.0814932	0.0752627	0.0643845	0.0430435	0.0413319	0.0359091	0.0368489	0.0256041	0.0384411	0.0438977
2935	N-Acetyl-D-glucosamine	0.422466	0.455744	0.539806	0.386812	0.459281	0.659695	0.484749	0.485954	0.442851	0.471005	0.33459	0.291705	0.33695	0.286987	0.342959	0.337766
10633	hydrocortisone 21-acetate	0.00563756	0.00823152	0.0108866	0.00701482	0.00910472	0.0206864	0.0122055	0.0145321	0.0064609	0.0123077	0.00717734	0.0046545	0.00410742	0.00333864	0.00586175	0.00706222
840	O-Phosphoethanolamine	0.0992123	0.0931323	0.0744643	0.0684069	0.0850126	0.0944164	0.113036	0.100936	0.0762087	0.0553206	0.0699297	0.06374	0.0772867	0.0922704	0.0790442	0.0916737
6006	Uridine	0.9152	0.891063	0.658021	0.572763	1.02676	1.26511	0.75909	0.928545	0.735723	0.5093	0.534411	0.602808	0.820577	0.674629	0.723018	0.785534
953	L-Glutamate	4.57239	7.00479	5.07178	3.55757	6.72258	6.55775	6.59344	6.60222	5.31841	3.9797	3.9434	4.39533	3.79188	4.492	5.30925	5.82287
2239	Galactonic acid	0.118942	0.144096	0.0655487	0.0615952	0.146033	0.164663	0.118065	0.15574	0.0862111	0.0686484	0.0858605	0.0755655	0.0711023	0.0732928	0.106175	0.129006
5013	gamma-Glutamyl-L-methionine	0.0221171	0.0567346	0.0156553	0.0107467	0.0548424	0.0556775	0.0411893	0.0530368	0.0196457	0.013481	0.0185038	0.0152121	0.0115779	0.0200546	0.0226857	0.0365778
4834	Deoxyinosine	0.0130173	0.0167025	0.00371295	0.00531201	0.0147578	0.0121498	0.0145432	0.0154073	0.00673892	0.00550562	0.00363328	0.00710672	0.00507005	0.00940978	0.00643946	0.00789408
1446	Glyceric acid	0.196991	0.215234	0.137545	0.106844	0.227872	0.191403	0.169904	0.217058	0.137615	0.103921	0.131313	0.11885	0.110716	0.127618	0.1224	0.170052
282	L-Serine	0.200463	0.254402	0.162785	0.137212	0.227889	0.218155	0.200971	0.206994	0.193767	0.139446	0.146695	0.153225	0.131755	0.138288	0.14504	0.174087
3351	Perseitol	0.0372549	0.0576301	0.016913	0.01387	0.0494526	0.0475872	0.0484982	0.0441293	0.0309587	0.0118677	0.0129303	0.0194312	0.0156629	0.0151023	0.022771	0.0284123
2197	2'-Deoxy-D-ribose	0.00789122	0.00495264	0.0142787	0.0163772	0.00273946	0.00763233	0.00915237	0.00210247	0.00319499	0.00443309	0.00350157	0.00281671	0.00192087	0.00229893	0.00321064	0.00150163
1624	Acetyl-DL-Leucine	0.0229944	0.0287301	0.0378832	0.0337073	0.0241822	0.0322622	0.0348776	0.0301593	0.0352851	0.0240439	0.0242629	0.0188238	0.0204491	0.01926	0.0243894	0.016918
2529	N-Acetyl-L-phenylalanine	0.0348759	0.0373487	0.0467705	0.0356997	0.0257237	0.0373543	0.038594	0.0347598	0.0309019	0.0226374	0.0228212	0.020771	0.0249558	0.0231192	0.0264487	0.0263319
8353	Androsterone sulfate	0.768117	0.494108	0.608491	0.539992	0.550236	0.411179	0.728864	0.604941	0.491941	0.333104	0.449008	0.552737	0.511246	0.368603	0.488597	0.473404
1380	Acetyl-L-Cysteine	0.0360256	0.0309699	0.0162998	0.0130926	0.021283	0.0145159	0.0231633	0.0177683	0.0105009	0.01437	0.0157591	0.0183261	0.0165319	0.0154971	0.00971281	0.015814
7874	4-Methoxycinnamic acid	0.0543832	0.0297783	0.0236543	0.0221771	0.0198011	0.0247367	0.0395379	0.0298279	0.0102356	0.0189167	0.0180961	0.0277459	0.0285273	0.0166508	0.0201777	0.0132383
920	4-Guanidinobutyric acid	0.0260083	0.0211369	0.0138598	0.0138289	0.0107946	0.0214105	0.0190476	0.00988288	0.0150071	0.00965912	0.0129439	0.0112653	0.0105802	0.00882927	0.0100872	0.0117104
5872	Palmitaldehyde	1.08937	0.98551	0.70062	0.683821	0.652733	0.934639	0.773274	0.84162	0.65247	0.615084	0.545321	0.603027	0.686239	0.540017	0.787617	0.588845
2006	L-Ribulose	0.0190699	0.0171475	0.0106001	0.0115144	0.0132271	0.0150211	0.0108566	0.00820233	0.0080814	0.0103151	0.00608735	0.00918967	0.00544807	0.00876831	0.00845677	0.00795407
5056	Linoleic acid	663.468	528.648	384.066	369.028	383.637	326.472	307.497	334.873	347.48	273.941	252.634	331.792	296.216	281.614	278.289	248.526
3635	Pentadecanoic Acid	13.7546	11.1044	5.69725	5.29924	7.43446	6.75434	5.19906	6.12713	4.31226	4.59096	4.19127	4.9097	4.85841	4.80242	5.89291	4.83121
4991	all cis-(6,9,12)-Linolenic acid	43.5666	46.8087	21.1315	19.5807	27.4072	22.0899	17.5825	19.1547	15.9974	16.799	14.7419	14.7851	18.4746	18.8777	18.4204	19.3638
11096	1-Oleoyl-L-.alpha.-lysophosphatidic acid	0.0544099	0.0343763	0.0258466	0.0283228	0.0208001	0.0335924	0.0234095	0.0300099	0.0236919	0.0268434	0.0161222	0.026508	0.0221328	0.0200247	0.0175519	0.0151476
15271	Dihomo-gamma-Linolenic Acid	1.33403	0.648404	0.622466	0.539776	0.770041	0.618155	0.455597	0.541426	0.521007	0.355757	0.276304	0.494526	0.557729	0.290276	0.554802	0.33796
3018	D-Quinovose	0.072974	0.0539193	0.0576823	0.0625362	0.0582983	0.0515228	0.063374	0.0331124	0.0326759	0.0250335	0.0371109	0.0494073	0.0313852	0.049965	0.0330903	0.036787
523	Taurine	6.63941	6.12391	5.0928	5.12235	4.03081	4.43438	3.51967	4.23403	3.33094	4.2371	4.08763	4.35279	3.00073	3.51572	3.26198	3.46502
12968	1-Stearoyl-sn-glycerol 3-phosphocholine	0.0329593	0.0166616	0.0194667	0.0229415	0.0149433	0.0165798	0.0126751	0.0128708	0.0139169	0.0103462	0.0141312	0.0151404	0.0138003	0.0125965	0.00892805	0.0115048
2022	N6-Acetyl-L-lysine	0.0608008	0.0443489	0.0604192	0.0395707	0.0446952	0.0560028	0.0406745	0.0391469	0.0403046	0.0289642	0.0381767	0.0359003	0.0471548	0.0401929	0.0422894	0.0426155
2724	m-Chlorohippuric acid	0.600075	0.56101	0.499699	0.393638	0.308606	0.372727	0.160921	0.46029	0.232693	0.203875	0.150834	0.211648	0.258721	0.520589	0.198798	0.324798
6998	Dantrolene	0.0463129	0.0362528	0.0358584	0.0155239	0.0243582	0.0317023	0.0271654	0.0264729	0.0273516	0.0209749	0.0149312	0.0222528	0.0235096	0.0324457	0.0176234	0.016889
446	3-Hydroxyisovaleric acid	0.0113378	0.0135315	0.0112763	0.0116032	0.00990289	0.0113015	0.0107369	0.0117912	0.00649749	0.0109883	0.00784939	0.0111917	0.00858454	0.0122182	0.00981849	0.00977615
1817	Acamprosate	0.0794019	0.251869	0.0952265	0.124942	0.121006	0.15218	0.118888	0.132196	0.0700177	0.0934777	0.0506422	0.0794483	0.0877239	0.0713109	0.0693258	0.11025
1190	Allantoin	1.00451	1.79755	1.58772	0.992227	1.64431	1.51944	1.11307	1.40514	0.805396	1.07735	0.945609	1.27295	1.19116	1.34385	1.1427	1.05034
1231	Methylthiouracil	0.0531059	0.0858756	0.0763739	0.0461837	0.0765917	0.0750096	0.0491278	0.0660885	0.0433037	0.0480289	0.0452824	0.0599003	0.0586697	0.0586398	0.0549453	0.0537804
2965	N-Acetylmannosamine	0.0846145	0.0736025	0.0893914	0.0441536	0.0536304	0.0639832	0.0589167	0.0558516	0.0272655	0.0469898	0.0352503	0.0391447	0.0348677	0.0317457	0.0373516	0.0280998
786	L-Cysteine	0.128056	0.119634	0.106888	0.0942413	0.0815898	0.103637	0.0955195	0.0981398	0.0797012	0.0994697	0.069859	0.0828085	0.0991586	0.0740348	0.0619959	0.0740463
1480	Uric acid	0.247734	0.280396	0.242103	0.198513	0.187532	0.209714	0.208122	0.218092	0.214671	0.194334	0.168762	0.193734	0.214992	0.171023	0.167387	0.136634
3457	Biopterin	0.0471581	0.0539796	0.048552	0.0352642	0.0436845	0.0384945	0.0398142	0.0407001	0.039053	0.0328722	0.0305745	0.0315813	0.0400296	0.0316648	0.0221219	0.0337943
7547	Ginkgolic Acid	0.646409	0.664562	0.721285	0.432108	0.592933	0.466854	0.485896	0.416959	0.533186	0.332396	0.319877	0.392344	0.608469	0.311487	0.410553	0.411354
5707	13(S)-HODE	6.92523	11.1996	8.9727	5.90122	10.5841	7.52532	6.59743	8.42644	5.33998	6.29983	4.57801	5.14271	7.64355	3.81014	5.04969	5.39936
5793	Nname,cis-9,10-Epoxystearic acid	8.00612	8.42669	6.01435	6.17795	8.10361	6.07602	5.22431	6.14843	5.26143	4.79156	3.88718	6.25188	5.44323	3.65389	4.90384	3.79235
438	Succinate	1.6513	1.50326	0.713038	0.696399	1.83574	1.21875	0.960536	1.15978	0.638992	0.685816	0.517628	0.598902	1.09473	1.37031	0.873624	0.799189
578	Barbituric acid	0.0649839	0.0660409	0.0386697	0.0301252	0.0607884	0.0448428	0.0325101	0.0490182	0.0381905	0.0278742	0.0273509	0.0253174	0.0363562	0.0306577	0.0477281	0.0420622
5104	D-Biotin	2.53211	2.47365	1.73061	1.38335	2.23315	2.39916	1.6262	2.02956	1.76491	1.0269	1.27711	1.35324	1.89551	1.71091	1.60817	1.80943
1582	Glycerol 3-phosphate	2.85328	2.81693	1.48988	1.62577	2.71769	2.32307	2.09813	2.30033	1.95971	1.00811	1.4508	1.59076	1.93056	1.86023	1.76018	2.15731
6573	Hesperetin	0.863193	0.852416	0.446983	0.476958	0.816845	0.70701	0.651509	0.687174	0.598536	0.292029	0.461542	0.486244	0.575043	0.579843	0.532718	0.673224
5974	Oxazepam	0.0193309	0.0162722	0.012305	0.00973391	0.0135462	0.0084579	0.0137668	0.0141727	0.0133478	0.00842304	0.00880215	0.00537061	0.0105448	0.0115476	0.0121008	0.00998034
2086	Xylitol	0.0331499	0.0274098	0.0192196	0.017131	0.0265904	0.0225431	0.023761	0.0230249	0.0234879	0.0158332	0.014119	0.0178229	0.0192392	0.0126197	0.0145506	0.0166613
2023	Glycyl-L-leucine	0.0183196	0.013732	0.00827157	0.00742887	0.0157452	0.0151016	0.00881514	0.0120814	0.0107811	0.00792721	0.00734501	0.00694802	0.00994451	0.00768006	0.00963639	0.00604824
6973	7Z, 10Z, 13Z, 16Z, 19Z-Docosapentaenoic acid	95.7033	86.6165	54.5794	54.152	105.901	76.3252	62.5921	70.5341	58.8588	37.6409	39.6753	47.5739	68.7839	47.2182	61.6143	50.6934
651	L-Asparagine	0.0472795	0.0600827	0.0340593	0.0300518	0.0458829	0.0263522	0.0433742	0.0248672	0.034661	0.0183058	0.0294268	0.0288563	0.0306677	0.0233187	0.0155056	0.0231063
7591	Inosine 5'-monophosphate (IMP)	0.0256697	0.0365621	0.0189268	0.0138154	0.0314816	0.0247419	0.020302	0.0141112	0.013372	0.0105203	0.013197	0.0170933	0.0157021	0.017055	0.0155751	0.021364
666	D-Aspartic acid	0.0928962	0.0962671	0.0710222	0.0631006	0.0953635	0.0914994	0.0728315	0.080661	0.0773166	0.0438427	0.0554953	0.0927496	0.0556182	0.0774132	0.0594149	0.0702376
7271	5'-Phosphoribosyl-5-amino-4-imidazolecarboxamide (AICAR)	0.0640681	0.0682821	0.0565746	0.0449524	0.0615626	0.0624665	0.0566442	0.0585303	0.0578222	0.0488461	0.0403015	0.0537359	0.0419019	0.0489333	0.0546973	0.055678
154	L-Alanine	0.549828	0.769753	0.48259	0.431718	0.579225	0.662679	0.469955	0.570722	0.477639	0.398152	0.462149	0.455866	0.436833	0.596393	0.456234	0.460027
2269	Aspirin	0.0482196	0.0640317	0.0345944	0.0277313	0.0490725	0.0590364	0.0355138	0.0465298	0.0532661	0.0230203	0.0304182	0.0354992	0.035554	0.0291526	0.0286826	0.0314036
4769	Butabarbital	0.0379004	0.0680969	0.0239454	0.0179086	0.0358403	0.0264847	0.0169333	0.0297275	0.0185061	0.0158178	0.0111456	0.0188654	0.0153703	0.0248832	0.0164601	0.0227918
5942	Isopimaric acid	26.0847	30.5003	14.6139	13.1714	16.8896	18.9129	18.2713	19.4173	14.7814	14.598	10.052	13.2035	13.335	16.7488	14.6478	12.4215
1825	L-Tyrosine	1.30782	1.27348	0.361108	0.300966	0.88092	0.888429	0.557511	1.13505	0.455145	0.340072	0.549316	0.329878	0.362358	0.47859	0.490175	0.563492
2858	L-dihydroorotate	0.0259459	0.0277545	0.0161091	0.0189456	0.0216064	0.0198425	0.0182391	0.0231689	0.0200214	0.0170861	0.0173809	0.0183031	0.014889	0.0178002	0.0179181	0.0158827
