# Supplementary material for: The Effect of Simvastatin on Gut Microbiota and Lipid Metabolism in Hyperlipidemic Rats Induced by a High-Fat Diet
Source: Front Pharmacol. 2020 Apr 29;11:522. doi: 10.3389/fphar.2020.00522 (PMC7201051; doi:10.3389/fphar.2020.00522)
Supplement: Supplementary file 4 [file DataSheet_4.xlsx]

## Sheet: Sheet1
Correlation analysis of intestinal flora and liver metabolites based on O2PLS model
Positive ion mode
Var ID (Primary)	metabolite	VIP	SIM1_5pos.SIM1_5	SIM2_2pos.SIM2_2	SIM2_1pos.SIM2_1	SIM2_5pos.SIM2_5	SIM1_3pos.SIM1_3	SIM1_1pos.SIM1_1	SIM1_2pos.SIM1_2	SIM1_4pos.SIM1_4	HFD2_2pos.HFD2_2	HFD2_5pos.HFD2_5	HFD2_3pos.HFD2_3	HFD2_4pos.HFD2_4	HFD2_1pos.HFD2_1	HFD1_2pos.HFD1_2	HFD1_1pos.HFD1_1	HFD1_3pos.HFD1_3
5314	Ile-Tyr	4.35559	0.539273	0.559252	0.374771	1.24453	1.72579	1.33764	0.825476	1.12818	0.617923	0.84081	0.765813	0.374866	0.353042	0.330119	0.669735	0.53565
4407	Pro-Trp	3.34375	0.182802	0.358416	0.405944	0.458692	0.464278	0.576753	0.335978	0.587509	0.257362	0.421642	0.312649	0.24887	0.14135	0.156236	0.181004	0.175961
1097	(3-Carboxypropyl)trimethylammonium cation	2.27075	1.08067	1.05546	1.13323	1.46326	1.49402	1.66842	1.45958	1.07178	0.896303	1.32421	1.04819	1.15319	0.988278	1.2109	0.919003	1.1254
1338	L-Histidine	2.11742	1.35414	1.1804	1.10701	2.02583	1.8842	1.69735	1.76355	1.56209	1.44966	1.38039	1.28729	1.09968	1.26833	1.15574	1.1542	1.24459
1889	L-homoserine	1.85608	0.489817	0.356401	0.260008	0.65314	0.820158	0.717923	0.647046	0.607546	0.535811	0.367622	0.295427	0.479349	0.351209	0.328133	0.44287	0.313768
396	Imidazole	1.63409	0.819982	0.737413	0.695739	1.32643	1.15069	1.03997	1.05282	0.958333	0.87091	0.875785	0.791161	0.712135	0.80267	0.691887	0.706934	0.783352
430	Cytosine	1.48965	0.453932	0.499477	0.495142	0.824437	0.735786	0.589436	0.585103	0.594258	0.441104	0.489112	0.514495	0.473282	0.476168	0.48888	0.411691	0.52692
4377	Thiamine	1.4079	0.391941	0.304238	0.333924	0.717746	0.573992	0.512468	0.506106	0.465336	0.382731	0.436689	0.398345	0.31948	0.343881	0.267528	0.293721	0.352526
4465	Adenosine	1.32521	0.0759743	0.0549255	0.0786269	0.118613	0.20369	0.158662	0.115875	0.127837	0.0505184	0.0813689	0.0986779	0.0752455	0.0728257	0.0653685	0.0695956	0.0562753
979	Gaboxadol	1.21433	0.229642	0.321616	0.0726567	0.136377	0.0918709	0.285526	0.182732	0.210455	0.101018	0.0812676	0.147254	0.0603754	0.0550152	0.113109	0.0869148	0.138139
7323	Ethisterone	1.10254	0.0421761	0.071224	0.0426178	0.0765819	0.0987099	0.134451	0.0920541	0.0719926	0.0496029	0.0754587	0.0608532	0.03844	0.0440176	0.0416515	0.0477489	0.056293
3659	Etomidate	1.03577	0.0216246	0.0290534	0.0232362	0.0607308	0.0901182	0.0814562	0.0495984	0.0615815	0.0360777	0.0404309	0.0378377	0.0193582	0.0267507	0.0199652	0.0236373	0.0285763
10929	Pro-Asp	1.02008	0.0282912	0.0478138	0.0446883	0.0347945	0.0597665	0.0632959	0.0473257	0.0665243	0.0491988	0.0388776	0.0595723	0.0304452	0.0176651	0.0204559	0.0216474	0.0182304
Negative ion mode
Var ID (Primary)	metabolite	VIP	SIM1_5neg.SIM1_5	SIM2_2neg.SIM2_2	SIM2_1neg.SIM2_1	SIM2_5neg.SIM2_5	SIM1_3neg.SIM1_3	SIM1_1neg.SIM1_1	SIM1_2neg.SIM1_2	SIM1_4neg.SIM1_4	HFD2_2neg.HFD2_2	HFD2_5neg.HFD2_5	HFD2_3neg.HFD2_3	HFD2_4neg.HFD2_4	HFD2_1neg.HFD2_1	HFD1_2neg.HFD1_2	HFD1_1neg.HFD1_1	HFD1_3neg.HFD1_3
5056	Linoleic acid	8.20563	663.468	528.648	384.066	369.028	383.637	326.472	307.497	334.873	347.48	273.941	252.634	331.792	296.216	281.614	278.289	248.526
6973	Docosapentaenoic acid	3.85337	95.7033	86.6165	54.5794	54.152	105.901	76.3252	62.5921	70.5341	58.8588	37.6409	39.6753	47.5739	68.7839	47.2182	61.6143	50.6934
734	Hypoxanthine	2.80753	20.1816	27.4475	26.8305	21.8163	21.7151	23.1963	28.3053	25.0483	24.2239	23.6562	16.7657	20.3862	22.1752	18.7232	14.878	19.7413
1042	Xanthine	2.35309	8.97049	14.0016	10.5192	8.26124	11.5434	11.2225	10.6486	11.7891	10.3409	10.0216	8.80159	8.97117	7.6982	8.10922	7.65128	8.74504
4991	cis-(6,9,12)-Linolenic acid	2.31161	43.5666	46.8087	21.1315	19.5807	27.4072	22.0899	17.5825	19.1547	15.9974	16.799	14.7419	14.7851	18.4746	18.8777	18.4204	19.3638
5942	Isopimaric acid	2.27905	26.0847	30.5003	14.6139	13.1714	16.8896	18.9129	18.2713	19.4173	14.7814	14.598	10.052	13.2035	13.335	16.7488	14.6478	12.4215
5707	13(S)-HODE	1.77495	6.92523	11.1996	8.9727	5.90122	10.5841	7.52532	6.59743	8.42644	5.33998	6.29983	4.57801	5.14271	7.64355	3.81014	5.04969	5.39936
953	L-Glutamate	1.75967	4.57239	7.00479	5.07178	3.55757	6.72258	6.55775	6.59344	6.60222	5.31841	3.9797	3.9434	4.39533	3.79188	4.492	5.30925	5.82287
3635	Pentadecanoic acid	1.2205	13.7546	11.1044	5.69725	5.29924	7.43446	6.75434	5.19906	6.12713	4.31226	4.59096	4.19127	4.9097	4.85841	4.80242	5.89291	4.83121
2889	Pantothenate	1.11679	0.486928	1.6727	1.08008	0.838771	1.25385	1.59904	1.52769	1.37366	1.40648	0.922858	0.670383	0.871618	0.797019	0.488259	0.51086	0.731671
5793	cis-9,10-Epoxystearic acid	1.0049	8.00612	8.42669	6.01435	6.17795	8.10361	6.07602	5.22431	6.14843	5.26143	4.79156	3.88718	6.25188	5.44323	3.65389	4.90384	3.79235
the key intestinal microbial phylotypes of significant differences
OTU	genus	SIM1_5	SIM2_2	SIM2_1	SIM2_5	SIM1_3	SIM1_1	SIM1_2	SIM1_4	HFD2_2	HFD2_5	HFD2_3	HFD2_4	HFD2_1	HFD1_2	HFD1_1	HFD1_3
OTU34	g_Ruminococcus]_torques_group	988	426	153	436	201	472	593	300	644	485	976	746	1338	768	520	546
OTU102	g_Eubacterium]_nodatum_group	89	39	14	329	15	140	29	119	213	56	130	225	359	217	238	146
OTU181	g_Eubacterium]_nodatum_group	1	2	0	1	0	5	1	0	3	0	1	3	6	0	0	2
OTU198	g_Lachnoclostridium	2003	1184	160	716	361	2454	685	671	1188	1469	2013	2877	5188	1941	785	1485
OTU242	g_unclassified_f_Ruminococcaceae	1	0	5	0	0	0	0	12	5	17	3	13	6	0	8	5
OTU295	g_Lactobacillus	1	1	5	5	8	15	16	4	1	2	2	0	1	1	0	5
OTU366	g_Gemella	1	3	0	8	0	5	9	2	6	6	6	4	8	16	79	4
OTU479	g_Eubacterium]_coprostanoligenes_group	0	0	0	0	0	2	0	0	2	6	2	4	6	0	0	0
OTU481	g_Eubacterium]_brachy_group	1	0	1	1	0	0	12	2	3	4	4	6	7	0	5	7
OTU624	g_Atopostipes	36	0	6	2	56	50	124	34	185	323	222	128	9	265	84	305
OTU829	g_Ruminococcaceae_UCG-014	0	0	0	0	0	0	0	0	0	0	0	0	0	1	0	0
OTU909	g_norank_f_Desulfovibrionaceae	2	0	0	3	0	5	0	0	4	24	6	5	5	17	4	1
OTU938	g_Nosocomiicoccus	228	18	87	75	352	211	185	112	21	23	44	29	5	0	0	1
OTU960	g_unclassified_f_Ruminococcaceae	0	0	1	1	0	0	0	0	0	0	0	0	0	0	0	0
Correlation heatmap of the key intestinal microbial phylotypes and liver metabolites based on O2PLS model
